# Supplementary material for: Identification and Feeding Characterization of Sterkiella histriomuscorum (Protozoa, Ciliophora, Hypotrichia) Isolated from Outdoor Mass Culture of Scenedesmus dimorphus
Source: Microorganisms. 2025 Apr 28;13(5):1016. doi: 10.3390/microorganisms13051016 (PMC12114034; doi:10.3390/microorganisms13051016)
Supplement: Supplementary file 1 [file microorganisms-13-01016-s001.zip]

Archive with 2 entries (2 files):
- Movie S1.mp4
- supplementary materials.pdf
